# Supplementary material for: Novel Endovascular Interventional Surgical Robotic System Based on Biomimetic Manipulation
Source: Micromachines (Basel). 2022 Sep 24;13(10):1587. doi: 10.3390/mi13101587 (PMC9611341; doi:10.3390/mi13101587)
Supplement: Supplementary file 1 [file micromachines-13-01587-s001.zip]

Archive with 6 entries (6 files):
- Movie S1.mp4
- Movie S2.mp4
- Movie S3.mp4
- Movie S4.mp4
- Movie S5.mp4
- Movie S6.mp4
